# Supplementary material for: Identifying molecular markers suitable for Frl selection in tomato breeding
Source: Theor Appl Genet. 2018 Jul 7;131(10):2099–105. doi: 10.1007/s00122-018-3136-0 (PMC6154021; doi:10.1007/s00122-018-3136-0)
Supplement: Supplementary file 3 — SNPs and their positions in Frl interval on chromosome 9 (XLSX 57 kb) [file 122_2018_3136_MOESM3_ESM.xlsx]

## Sheet: Sheet1
Supplementary Table 1. SNPs and their positions in Frl interval on chromosome 9.. Proportions of aligned reads supporting the variant base are given
Sequence accession number	Position	Reference base	Variant base	Resistant bulk	Resistant parent	Susceptible bulk	Susceptible parent
CM001072.2	4207531	c	t	0.2	0	1	0.833333
CM001072.2	4209117	c	t	0.0909091	0	1	1
CM001072.2	4209544	a	g	0.99585	0.993688	0.994601	0.988371
CM001072.2	4209587	t	c	0.998952	0.996353	0.998487	0.995777
CM001072.2	4209839	a	g	0.998028	0.995632	0.998669	0.997129
CM001072.2	4209898	a	g	0.991824	0.991756	0.989025	0.992994
CM001072.2	4209905	a	t	0.99666	0.997679	0.997867	0.997033
CM001072.2	4209913	t	c	0.98349	0.996057	0.997858	0.997551
CM001072.2	4209972	c	a	0.722222	0.879085	0.944836	0.920273
CM001072.2	4219375	g	c	0.142857	0	1	1
CM001072.2	4219663	t	c	0	0	1	1
CM001072.2	4223823	c	a	0	0	0	0.4
CM001072.2	4225741	c	a	0.285714	0	0.666667	0.466667
CM001072.2	4225745	t	g	0.25	0	0.666667	0.666667
CM001072.2	4225762	c	g	0.166667	0	0.75	0.6
CM001072.2	4225787	a	t	0.1	0	0.75	0.615385
CM001072.2	4225788	c	a	0.1	0	0.75	0.615385
CM001072.2	4225796	c	t	0.1	0	0.727273	0.571429
CM001072.2	4225799	g	t	0.0909091	0	0.727273	0.5
CM001072.2	4225811	t	a	0.0909091	0	0.545455	0.333333
CM001072.2	4225813	g	a	0.0909091	0	0.6	0.333333
CM001072.2	4229528	a	g	0.4	0	0.125	0.1
CM001072.2	4229580	a	t	0.5	0	0.0833333	0.111111
CM001072.2	4247424	g	a	0	0	0	0.8
CM001072.2	4248069	a	t	0.214286	0.384615	0.0833333	0.25
CM001072.2	4248107	t	c	0.375	0.608696	0.2	0.533333
CM001072.2	4248114	g	a	0.375	0.6	0.2	0.533333
CM001072.2	4248125	c	t	0.375	0.6	0.153846	0.5
CM001072.2	4248161	c	t	0.428571	0.65	0.142857	0.444444
CM001072.2	4248162	t	c	0.428571	0.65	0.142857	0.444444
CM001072.2	4272166	a	g	0.0666667	0	0.285714	0.416667
CM001072.2	4273458	g	a	0.444444	0.166667	0.666667	0.384615
CM001072.2	4278617	g	t	0.0909091	0	0.5	0.285714
CM001072.2	4278621	t	a	0	0	0.5	0.285714
CM001072.2	4278622	t	a	0	0	0.5	0.285714
CM001072.2	4278623	g	a	0	0	0.5	0.285714
CM001072.2	4278627	a	c	0	0	0.384615	0.285714
CM001072.2	4278629	a	g	0	0	0.384615	0.296296
CM001072.2	4278634	c	a	0	0	0.384615	0.346154
CM001072.2	4278646	c	t	0.0769231	0.357143	0	0
CM001072.2	4278682	a	g	0.166667	0.25	0.538462	0.4
CM001072.2	4278683	t	c	0.0769231	0	0.5	0.4
CM001072.2	4278693	a	g	0.0666667	0	0.4	0.304348
CM001072.2	4278721	c	t	0.2	0.428571	0.421053	0.4
CM001072.2	4278939	t	a	0.2	0	0.125	0.571429
CM001072.2	4279009	c	t	0.333333	0.2	0.272727	0.466667
CM001072.2	4279023	c	a	0.428571	0.142857	0.272727	0.470588
CM001072.2	4279029	g	c	0.333333	0.142857	0.272727	0.470588
CM001072.2	4279037	t	g	0.333333	0.125	0.222222	0.466667
CM001072.2	4279061	c	g	0.6	0	0.166667	0.555556
CM001072.2	4279064	a	g	0.6	0	0.0909091	0.625
CM001072.2	4279067	t	c	0.6	0	0.0909091	0.555556
CM001072.2	4279069	g	a	0.5	0	0.0833333	0.555556
CM001072.2	4279071	t	a	0.5	0	0.0769231	0.555556
CM001072.2	4279072	g	t	0.428571	0	0	0.555556
CM001072.2	4279101	g	a	0.6	0.230769	0.0666667	0.571429
CM001072.2	4279484	c	t	0.4	0	1	1
CM001072.2	4327411	c	t	0	0	1	1
CM001072.2	4339656	c	g	0	0	0.5	0
CM001072.2	4339668	g	a	0	0	0.5	0
CM001072.2	4340145	c	t	0.307692	0.153846	0.0714286	0.285714
CM001072.2	4340197	a	g	0.466667	0.1	0.125	0.32
CM001072.2	4340362	c	a	0.333333	0.266667	0.3	0.2
CM001072.2	4340372	g	a	0.230769	0.230769	0.416667	0.1875
CM001072.2	4340494	t	a	0.333333	0.6	0.444444	0.333333
CM001072.2	4340533	c	g	0.3	0.6	0.6	0.210526
CM001072.2	4340594	g	t	0.4	0.222222	0.6	0.428571
CM001072.2	4340610	c	t	0.5	0.166667	0.555556	0.222222
CM001072.2	4340670	c	t	0.444444	0.307692	0.611111	0.25
CM001072.2	4341234	t	g	0.857143	0	0.2	0.129032
CM001072.2	4341236	g	a	0.857143	0	0.2	0.125
CM001072.2	4342066	a	t	0	0.777778	0.666667	0.333333
CM001072.2	4342078	t	a	0.111111	0.7	0.8	0.363636
CM001072.2	4342102	a	c	0.25	0.75	0.857143	0.444444
CM001072.2	4342133	g	a	0.272727	0.666667	0.6	0.461538
CM001072.2	4342134	g	t	0.272727	0.666667	0.6	0.461538
CM001072.2	4342135	t	c	0.272727	0.666667	0.6	0.5
CM001072.2	4342221	t	c	0	0.384615	0	0.705882
CM001072.2	4342229	a	g	0	0.416667	0	0.6875
CM001072.2	4342249	c	t	0	0.444444	0	0.615385
CM001072.2	4342253	t	a	0	0.444444	0	0.615385
CM001072.2	4342265	a	g	0	0.285714	0	0.5
CM001072.2	4364420	a	c	0.428571	0.454545	0.25	0.272727
CM001072.2	4401265	c	g	0.153846	0.461538	0	0
CM001072.2	4401271	t	c	0.133333	0.428571	0	0
CM001072.2	4455439	a	g	0.0625	0	0.3	0.3125
CM001072.2	4455804	t	g	0.0625	0	0	0.32
CM001072.2	4455805	a	g	0.0625	0	0	0.36
CM001072.2	4455828	c	t	0.0769231	0	0	0.433333
CM001072.2	4456531	c	t	0.133333	0	0.1	0.3125
CM001072.2	4457177	g	a	0	0	0.285714	0.388889
CM001072.2	4457191	a	g	0	0	0.25	0.458333
CM001072.2	4457259	c	t	0	0	0.285714	0.551724
CM001072.2	4457266	t	c	0	0	0.214286	0.555556
CM001072.2	4457272	c	t	0	0	0.2	0.535714
CM001072.2	4457326	g	t	0.0555556	0	0.181818	0.478261
CM001072.2	4457343	a	t	0.0526316	0	0.181818	0.47619
CM001072.2	4457462	g	a	0.4	0	0.285714	0.424242
CM001072.2	4457983	t	c	0.1875	0	0.125	0.333333
CM001072.2	4458109	t	a	0.230769	0	0.647059	0.363636
CM001072.2	4458123	g	t	0.181818	0	0.666667	0.304348
CM001072.2	4458192	t	a	0.181818	0	0.222222	0.4
CM001072.2	4458196	g	a	0.166667	0	0.181818	0.352941
CM001072.2	4458214	c	t	0.181818	0	0.142857	0.4
CM001072.2	4458300	a	g	0.5	0	0.428571	0.214286
CM001072.2	4458743	c	t	0.0952381	0	0.307692	0.264706
CM001072.2	4458793	a	g	0	0	0.4	0.318182
CM001072.2	4459102	a	g	0	0	0.315789	0.210526
CM001072.2	4459259	a	g	0	0	0.5	0.181818
CM001072.2	4459275	t	g	0	0	0.25	0.363636
CM001072.2	4459345	t	g	0.1	0	0.25	0.4
CM001072.2	4465875	c	t	0.307692	0.25	0.0625	0.368421
CM001072.2	4466103	a	g	0.227273	0.176471	0	0.6
CM001072.2	4467751	c	g	0.230769	0.666667	0.0909091	0.117647
CM001072.2	4467759	g	a	0.0909091	0	0.47619	0.258065
CM001072.2	4467873	c	g	0.5	0.5	0	0.571429
CM001072.2	4467905	c	t	0.125	0	0.153846	0.5625
CM001072.2	4467929	c	a	0.2	0	0.222222	0.642857
CM001072.2	4467965	a	g	0.2	0	0.25	0.571429
CM001072.2	4468672	a	g	0	0	0.1	0.461538
CM001072.2	4468728	c	t	0.0714286	0	0.375	0.291667
CM001072.2	4468732	a	g	0.142857	0	0.375	0.347826
CM001072.2	4468746	c	a	0.181818	0	0.380952	0.357143
CM001072.2	4468798	c	t	0.0526316	0	0.333333	0.321429
CM001072.2	4468818	t	a	0.3	0	0.294118	0.304348
CM001072.2	4468847	c	a	0.217391	0	0.416667	0.321429
CM001072.2	4468867	c	t	0.347826	0	0.5	0.357143
CM001072.2	4468888	t	c	0.444444	0	0.533333	0.352941
CM001072.2	4490918	c	t	0.4	0.277778	0.153846	0
CM001072.2	4501981	c	a	0.571429	0.714286	0.666667	0.125
CM001072.2	4502003	t	g	0.6	0.777778	0.416667	0.222222
CM001072.2	4579419	a	c	0.6	0.75	0.4	0.2
CM001072.2	4579428	g	a	0.5	0.833333	0.666667	0.222222
CM001072.2	4579454	g	t	0.4	0.75	0.625	0.142857
CM001072.2	4579476	t	c	0.555556	0.857143	0.5	0.166667
CM001072.2	4579489	c	t	0.555556	0	0.4	0.125
CM001072.2	4588260	a	g	0	0.333333	0.125	0.117647
CM001072.2	4588298	g	t	0	0.4	0.166667	0.125
CM001072.2	4606871	a	g	0.368421	0	0	0.375
CM001072.2	4613870	t	c	0.4	0	0.8	0
CM001072.2	4621468	a	g	0.444444	0.7	0	0.2
CM001072.2	4621489	a	t	0.272727	0.533333	0	0.2
CM001072.2	4621492	a	c	0.272727	0.571429	0	0.2
CM001072.2	4621498	g	t	0.230769	0.615385	0	0.2
CM001072.2	4621508	g	a	0.142857	0.454545	0	0.153846
CM001072.2	4637893	c	t	0.166667	0.307692	0.4	0.444444
CM001072.2	4677086	a	g	0.4	0.333333	0.8	0.1
CM001072.2	4677097	g	c	0.4	0.384615	0.571429	0.2
CM001072.2	4677131	c	g	0.2	0.5	0.214286	0.230769
CM001072.2	4729838	t	c	0.875	1	0	0
CM001072.2	4749204	t	c	0.388889	0.428571	0	0.555556
CM001072.2	4749223	c	t	0.421053	0.5	0.4	0.555556
CM001072.2	4763092	t	a	0.3	0	0.2	0.380952
CM001072.2	4763095	a	t	0.333333	0	0.181818	0.409091
CM001072.2	4763219	t	a	0.0909091	0	0.0909091	0.428571
CM001072.2	4770003	c	t	0.4	0	0.5	0.047619
CM001072.2	4770010	t	g	0.4	0	0.285714	0
CM001072.2	4770659	t	c	0.125	0	0.333333	0.44
CM001072.2	4771714	c	g	0	0	0.6	0.235294
CM001072.2	4771729	c	t	0	0	0.6	0.263158
CM001072.2	4771739	c	t	0	0	0.5	0.0588235
CM001072.2	4777471	g	a	0.44	0.384615	0.75	0.6
CM001072.2	4779871	c	t	0.277778	0.133333	0.25	0.321429
CM001072.2	4813896	t	g	0.153846	0	0.363636	0.230769
CM001072.2	4813905	a	g	0.125	0	0.363636	0.214286
CM001072.2	4813926	t	a	0.125	0	0.4	0
CM001072.2	4813926	t	g	0.3125	0.5	0	0.2
CM001072.2	4814099	a	g	0.5	1	0	0
CM001072.2	4814111	g	t	0.583333	1	0	0
CM001072.2	4814296	t	a	1	1	0	0
CM001072.2	4814303	g	t	1	1	0	0
CM001072.2	4814307	a	g	1	1	0	0
CM001072.2	4816082	a	c	0.7	0.833333	0.25	0.588235
CM001072.2	4816091	g	a	0.7	0.857143	0.333333	0.5
CM001072.2	4821139	c	t	0.8	1	0	0
CM001072.2	4821148	g	a	0.8	1	0	0
CM001072.2	4823605	g	a	0	0	1	1
CM001072.2	4823623	a	t	0.875	1	0	0
CM001072.2	4823649	c	a	0.888889	1	0	0
CM001072.2	4823687	g	c	0.888889	1	0	0
CM001072.2	4823693	c	t	0.875	1	0	0
CM001072.2	4824144	g	t	1	1	0	0
CM001072.2	4824154	a	g	1	1	0	0
CM001072.2	4824296	a	g	0.875	1	0	0
CM001072.2	4824298	c	t	0.875	1	0	0
CM001072.2	4824307	t	c	0.9	1	0	0
CM001072.2	4824354	a	g	0.818182	1	0	0
CM001072.2	4824370	g	c	0.75	1	0	0
CM001072.2	4824413	c	t	0.777778	1	0	0
CM001072.2	4827608	t	c	0.6	1	0	0
CM001072.2	4827626	c	g	0.833333	0.857143	0	0
CM001072.2	4827700	a	t	0.0909091	0	0.2	0.428571
CM001072.2	4827703	g	t	0.0909091	0	0.181818	0.461538
CM001072.2	4827721	c	a	0.111111	0	0.142857	0.315789
CM001072.2	4827724	a	c	0.111111	0	0.142857	0.315789
CM001072.2	4827727	t	c	0.555556	0.9	0	0
CM001072.2	4827729	a	g	0.111111	0	0.153846	0.315789
CM001072.2	4827730	c	t	0.111111	0	0.153846	0.315789
CM001072.2	4827743	t	c	0.333333	0	0.357143	0.136364
CM001072.2	4827750	c	a	0.333333	0	0.384615	0.181818
CM001072.2	4827758	c	t	0.5	0	0.538462	0.52
CM001072.2	4828795	t	a	0	1	0	0
CM001072.2	4835868	t	c	0.714286	1	0	0
CM001072.2	4836255	t	c	1	1	0	0
CM001072.2	4836307	c	a	1	1	0	0
CM001072.2	4836557	a	g	0.5	1	0	0
CM001072.2	4837227	t	c	0.6	1	0	0
CM001072.2	4837229	a	t	0.6	1	0	0
CM001072.2	4837234	a	g	0.6	1	0	0
CM001072.2	4837240	c	t	0.444444	1	0	0
CM001072.2	4837278	c	t	0.444444	1	0	0
CM001072.2	4837392	t	c	1	1	0	0
CM001072.2	4837432	a	g	0.6	1	0	0
CM001072.2	4837468	a	g	0.857143	1	0	0
CM001072.2	4837714	g	c	0.8	1	0	0
CM001072.2	4837724	g	a	0.764706	1	0	0
CM001072.2	4837738	c	t	0.777778	1	0	0
CM001072.2	4837744	c	a	0.823529	1	0	0
CM001072.2	4837815	g	a	0.785714	0.8	0	0
CM001072.2	4838127	g	a	0.4	1	0	0
CM001072.2	4838559	t	c	0.5	1	0	0
CM001072.2	4838573	t	c	0.538462	1	0	0
CM001072.2	4838667	c	t	0.625	1	0	0
CM001072.2	4838739	c	t	0.2	1	0	0
CM001072.2	4838763	c	g	0.4	1	0	0
CM001072.2	4840324	t	c	0.5	1	0	0
CM001072.2	4841569	g	c	0.5	1	0	0
CM001072.2	4842395	t	c	1	1	0	0
CM001072.2	4842414	a	g	0.714286	1	0	0
CM001072.2	4842527	g	a	0.8	1	0	0
CM001072.2	4846221	c	a	0.166667	0.571429	0	0
CM001072.2	4854257	g	a	0.5	1	0	0
CM001072.2	4854280	t	c	0.333333	1	0	0
CM001072.2	4854684	a	g	0.727273	1	0	0
CM001072.2	4854695	a	g	0.727273	1	0	0
CM001072.2	4854736	g	a	0.7	1	0	0
CM001072.2	4854742	a	g	0.7	1	0	0
CM001072.2	4854791	t	c	0.866667	1	0	0
CM001072.2	4854798	t	g	0.8125	0.933333	0	0
CM001072.2	4854843	t	c	0.75	1	0.2	0.25
CM001072.2	4854876	t	c	0.454545	0.846154	0	0
CM001072.2	4854969	a	g	0.375	1	0	0
CM001072.2	4855192	t	a	0.8	1	0	0
CM001072.2	4855541	t	c	1	1	0	0
CM001072.2	4855545	t	c	1	1	0	0
CM001072.2	4857789	a	g	0.666667	1	0	0
CM001072.2	4857815	a	g	0.5	1	0	0
CM001072.2	4857851	g	a	0.4	1	0	0
CM001072.2	4857854	c	t	0.4	1	0	0
CM001072.2	4857945	g	a	0.285714	1	0	0
CM001072.2	4857956	g	a	0.333333	1	0	0
CM001072.2	4858322	g	c	0.636364	1	0	0
CM001072.2	4858360	g	a	0.571429	1	0	0
CM001072.2	4858362	g	a	0.5	1	0	0
CM001072.2	4858363	t	c	0.444444	1	0	0
CM001072.2	4858366	a	g	0.444444	1	0	0
CM001072.2	4859789	t	a	0.7	1	0	0
CM001072.2	4861218	a	g	0.375	1	0	0
CM001072.2	4862467	c	t	0.666667	0.5	0.55	0.571429
CM001072.2	4862472	t	c	0.666667	0.5	0.473684	0.44898
CM001072.2	4867248	a	g	0.714286	0.636364	0	0
CM001072.2	4867310	t	c	0.4	0.4	0	0
CM001072.2	4867312	t	a	0.444444	0.4	0	0
CM001072.2	4867329	t	c	1	0.777778	0	0
CM001072.2	4868857	c	a	1	1	0	0
CM001072.2	4869060	c	t	0.642857	1	0	0
CM001072.2	4869096	c	t	0.533333	1	0	0
CM001072.2	4869346	t	c	0.956204	0.959677	0.888889	0.914439
CM001072.2	4869400	t	c	0.875	0.878788	0.72	0.78125
CM001072.2	4869409	t	c	0.818182	0.9	0.657895	0.862745
CM001072.2	4869425	a	c	0.904762	1	0.636364	0.807692
CM001072.2	4869501	t	c	0.857143	1	0.4	0.25
CM001072.2	4869510	t	c	0.857143	1	0.4	0.222222
CM001072.2	4869519	t	c	0.857143	1	0.5	0.2
CM001072.2	4869680	c	a	0.714286	1	0	0
CM001072.2	4869690	c	a	0.857143	1	0	0
CM001072.2	4870047	t	c	0.833333	1	0	0
CM001072.2	4872846	a	c	0.4	1	0	0
CM001072.2	4872849	g	c	0.285714	1	0	0
CM001072.2	4872944	t	a	0.6	1	0	0
CM001072.2	4873134	t	a	0.666667	1	0	0
CM001072.2	4873135	a	g	0.666667	0.857143	0	0
CM001072.2	4873158	g	c	0.75	1	0	0
CM001072.2	4873165	a	c	0.75	0.857143	0	0
CM001072.2	4873197	t	c	1	0.6	0	0
CM001072.2	4873804	t	c	1	1	0	0
CM001072.2	4874428	a	t	0.833333	1	0	0
CM001072.2	4874444	c	t	0.833333	1	0	0
CM001072.2	4874447	t	c	0.833333	1	0	0
CM001072.2	4875354	a	g	0.833333	1	0	0
CM001072.2	4875363	t	c	0.8	1	0	0
CM001072.2	4875402	t	c	0.5	1	0	0
CM001072.2	4877096	g	t	1	1	0	0
CM001072.2	4877107	a	g	1	1	0	0
CM001072.2	4878417	t	g	0.6	1	0	0
CM001072.2	4878421	a	g	0.2	0.6	0	0
CM001072.2	4885854	c	t	0.625	0.6	0	0
CM001072.2	4887287	c	t	0.5	1	0	0
CM001072.2	4887297	c	t	0.4	1	0	0
CM001072.2	4887299	t	a	0.4	1	0	0
CM001072.2	4887304	a	g	0.4	1	0	0
CM001072.2	4888626	t	c	0.428571	1	0	0
CM001072.2	4888671	g	a	0.545455	1	0	0
CM001072.2	4888683	c	t	0.625	1	0	0
CM001072.2	4892966	a	g	0.6	1	0	0
CM001072.2	4892973	t	c	0.666667	1	0	0
CM001072.2	4892979	t	c	0.714286	1	0	0
CM001072.2	4893000	c	t	0.833333	1	0	0
CM001072.2	4893003	c	t	0.8	1	0	0
CM001072.2	4893682	c	t	0.666667	1	0	0.2
CM001072.2	4893723	g	a	0.8	1	0	0
CM001072.2	4893806	t	a	1	0.666667	0	0
CM001072.2	4893824	a	g	1	0.666667	0	0
CM001072.2	4895725	t	c	0.666667	1	0	0
CM001072.2	4898200	a	c	0.2	1	0.333333	0.166667
CM001072.2	4898210	g	c	0.272727	1	0.28	0.235294
CM001072.2	4898234	c	t	0.416667	1	0.28	0.111111
CM001072.2	4898236	a	g	0.454545	1	0.269231	0.107143
CM001072.2	4898245	a	g	0.5	1	0.259259	0.1
CM001072.2	4898354	g	t	0.571429	1	0.394737	0.263158
CM001072.2	4898365	a	t	0.583333	1	0.416667	0.282051
CM001072.2	4898368	a	g	0.583333	1	0.428571	0.282051
CM001072.2	4898373	t	c	0.583333	1	0.428571	0.268293
CM001072.2	4898377	a	g	0.583333	1	0.416667	0.255814
CM001072.2	4898398	a	g	0.48	1	0.457143	0.255814
CM001072.2	4898425	c	t	0.4	1	0.541667	0.259259
CM001072.2	4898650	a	c	0.642857	1	0.166667	0.268293
CM001072.2	4898657	g	t	0.571429	1	0.0833333	0.27027
CM001072.2	4898659	t	c	0.571429	1	0.1	0.277778
CM001072.2	4898660	t	c	0.571429	1	0.111111	0.294118
CM001072.2	4904748	a	t	0.5	1	0	0
CM001072.2	4904752	c	t	0.5	1	0	0
CM001072.2	4904764	t	g	0.6	1	0	0
CM001072.2	4904835	t	a	0.428571	1	0	0
CM001072.2	4904840	g	a	0.428571	1	0	0
CM001072.2	4905747	a	c	1	1	0	0
CM001072.2	4906747	g	t	0.625	1	0	0
CM001072.2	4906760	g	a	0.625	1	0	0
CM001072.2	4906761	a	g	0.625	1	0	0
CM001072.2	4906789	g	a	0.555556	1	0	0
CM001072.2	4906795	a	g	0.625	1	0	0
CM001072.2	4906802	c	t	0.625	1	0	0
CM001072.2	4906805	c	t	0.625	1	0	0
CM001072.2	4906822	a	g	0.571429	1	0	0
CM001072.2	4910123	c	t	0.666667	1	0	0
CM001072.2	4910239	c	a	0.625	1	0	0
CM001072.2	4911322	t	c	1	1	0	0
CM001072.2	4914588	a	g	0.6	1	0	0
CM001072.2	4915152	t	c	0.5	1	0	0
CM001072.2	4915200	t	g	0.777778	1	0	0
CM001072.2	4915206	g	a	0.777778	1	0	0
CM001072.2	4915235	a	c	0.857143	1	0	0
CM001072.2	4920343	a	t	0.4	0.875	0.4	0.230769
CM001072.2	4920358	t	g	0.666667	0.727273	0.375	0.296296
CM001072.2	4920374	c	a	0.5	0.727273	0.277778	0.291667
CM001072.2	4920399	g	t	0.333333	0.75	0.266667	0.291667
CM001072.2	4926160	t	c	0.666667	1	0	0
CM001072.2	4926167	t	a	0.625	1	0	0
CM001072.2	4928478	t	c	0.7	1	0	0
CM001072.2	4928480	t	g	0.875	1	0	0
CM001072.2	4928495	c	a	0.875	1	0	0
CM001072.2	4928501	a	g	0.888889	1	0	0
CM001072.2	4928526	a	t	0.875	1	0	0
CM001072.2	4928535	g	a	0.875	1	0	0
CM001072.2	4928548	g	t	0.714286	1	0	0
CM001072.2	4928574	g	a	0.571429	1	0	0
CM001072.2	4928580	t	c	0.571429	1	0	0
CM001072.2	4928581	a	g	0.571429	1	0	0
CM001072.2	4928604	g	a	0.6	1	0	0
CM001072.2	4928746	a	g	0.875	1	0	0
CM001072.2	4928760	a	g	0.857143	1	0	0
CM001072.2	4928770	t	a	0.875	1	0	0
CM001072.2	4928777	t	a	0.875	1	0	0
CM001072.2	4928796	a	g	0.875	1	0	0
CM001072.2	4928805	c	t	0.888889	1	0	0
CM001072.2	4928818	g	a	0.9	1	0	0
CM001072.2	4930753	g	a	0.857143	1	0	0
CM001072.2	4930766	g	a	0.857143	1	0	0
CM001072.2	4930769	a	g	0.857143	1	0	0
CM001072.2	4930785	t	c	1	1	1	1
CM001072.2	4930787	c	t	0.8	1	0	0
CM001072.2	4930807	t	a	0.8	1	0	0
CM001072.2	4932221	c	t	1	1	0	0
CM001072.2	4940297	t	a	0.9	1	0	0
CM001072.2	4940299	t	c	0.9	1	0	0
CM001072.2	4941359	g	a	0.6	1	0	0
CM001072.2	4941460	g	a	0.6	1	0	0
CM001072.2	4941474	c	g	0.666667	1	0	0
CM001072.2	4941877	c	a	0.666667	1	0	0
CM001072.2	4941928	t	c	0.545455	1	0	0
CM001072.2	4941935	c	t	0.5	1	0	0
CM001072.2	4941964	t	c	0.4	1	0	0
CM001072.2	4941968	c	t	0.4	1	0	0
CM001072.2	4941988	t	c	0.333333	1	0	0
CM001072.2	4942034	t	c	0.666667	1	0	0
CM001072.2	4942039	t	c	0.733333	1	0	0
CM001072.2	4942053	a	g	0.846154	1	0	0
CM001072.2	4942141	g	a	0.833333	1	0	0
CM001072.2	4942153	a	c	0.785714	1	0	0
CM001072.2	4942169	c	g	0.7	1	0	0
CM001072.2	4942215	a	c	0.5625	1	0	0
CM001072.2	4942248	g	t	0.5	1	0	0
CM001072.2	4942256	t	a	0.5625	1	0	0
CM001072.2	4942284	g	a	0.538462	1	0	0
CM001072.2	4942431	t	c	1	1	0	0
CM001072.2	4942472	g	t	0.875	1	0	0
CM001072.2	4942478	a	g	0.875	1	0	0
CM001072.2	4942488	c	g	0.875	1	0	0
CM001072.2	4942496	a	g	0.888889	1	0	0
CM001072.2	4942503	g	t	0.888889	1	0	0
CM001072.2	4942636	g	a	0.666667	1	0	0
CM001072.2	4942646	g	a	0.857143	1	0	0
CM001072.2	4942750	a	g	0.769231	1	0	0
CM001072.2	4942761	c	t	0.909091	1	0	0
CM001072.2	4942801	c	t	0.625	1	0	0
CM001072.2	4942805	a	t	0.625	1	0	0
CM001072.2	4942822	a	g	0.75	1	0	0
CM001072.2	4942831	c	t	0.777778	1	0	0
CM001072.2	4942849	a	g	0.888889	1	0	0
CM001072.2	4942876	t	c	0.777778	1	0	0
CM001072.2	4942909	t	c	0.75	1	0	0
CM001072.2	4942915	c	t	0.727273	1	0	0
CM001072.2	4942917	g	a	0.727273	1	0	0
CM001072.2	4942919	a	g	0.727273	1	0	0
CM001072.2	4942932	a	c	0.769231	1	0	0
CM001072.2	4942952	a	g	0.7	1	0	0
CM001072.2	4944388	g	t	0.8	1	0	0
CM001072.2	4944392	t	c	0.8	1	0	0
CM001072.2	4944526	t	c	0.6	1	0	0
CM001072.2	4944861	t	a	0.8	1	0	0
CM001072.2	4946723	t	c	1	1	0	0
CM001072.2	4947491	g	a	0.6	1	0	0
CM001072.2	4947498	t	c	0.545455	1	0	0
CM001072.2	4948396	a	g	0.4	1	0	0
CM001072.2	4948440	g	c	0.2	1	0	0
CM001072.2	4948481	a	g	0.6	1	0	0
CM001072.2	4948487	t	c	0.666667	1	0	0
CM001072.2	4950245	t	g	0.666667	1	0	0
CM001072.2	4950257	c	a	0.75	1	0	0
CM001072.2	4950266	t	g	0.666667	1	0	0
CM001072.2	4950271	a	g	0.666667	1	0	0
CM001072.2	4950272	a	t	0.666667	1	0	0
CM001072.2	4950286	a	g	0.714286	1	0	0
CM001072.2	4950400	t	c	0.7	1	0	0
CM001072.2	4950410	t	c	0.7	1	0	0
CM001072.2	4950412	t	c	0.636364	1	0	0
CM001072.2	4950432	a	g	0.75	1	0	0
CM001072.2	4950469	g	a	0.5	1	0	0
CM001072.2	4950476	g	a	0.428571	1	0	0
CM001072.2	4950483	g	a	0.333333	1	0	0
CM001072.2	4952643	a	c	0.2	1	0	0
CM001072.2	4952924	a	g	0.625	1	0	0
CM001072.2	4952987	a	t	0.571429	1	0	0
CM001072.2	4952990	a	g	0.555556	1	0	0
CM001072.2	4953030	t	g	0.833333	1	0	0
CM001072.2	4953046	t	a	0.8	1	0	0
CM001072.2	4953047	g	a	0.8	1	0	0
CM001072.2	4953080	a	g	0.8	1	0	0
CM001072.2	4953090	a	t	0.833333	1	0	0
CM001072.2	4953104	t	g	0.769231	1	0	0
CM001072.2	4953656	g	a	0.714286	1	0	0
CM001072.2	4954763	g	t	1	1	0	0
CM001072.2	4954766	t	a	1	1	0	0
CM001072.2	4954769	t	g	1	1	0	0
CM001072.2	4955072	a	t	0.666667	1	0	0
CM001072.2	4955521	c	a	0.333333	1	0	0
CM001072.2	4956056	a	g	0.7	1	0	0
CM001072.2	4956070	a	g	0.7	1	0	0
CM001072.2	4956370	a	g	0.5	1	0	0
CM001072.2	4957119	a	g	1	1	0	0
CM001072.2	4957140	t	c	0.666667	1	0	0
CM001072.2	4960130	a	g	0.2	1	0	0
CM001072.2	4961274	c	t	0.6	1	0	0
CM001072.2	4962148	t	a	0.8	1	0	0
CM001072.2	4962192	g	a	0.2	1	0	0
CM001072.2	4962193	a	g	0.2	1	0	0
CM001072.2	4963514	a	g	0.571429	1	0	0
CM001072.2	4974330	a	c	0.5	1	0	0
CM001072.2	4974423	t	a	0.777778	1	0	0
CM001072.2	4974433	g	t	0.777778	1	0	0
CM001072.2	4974440	a	g	0.777778	1	0	0
CM001072.2	4974455	a	g	0.75	1	0	0
CM001072.2	4974458	g	t	0.75	1	0	0
CM001072.2	4974466	a	g	0.666667	1	0	0
CM001072.2	4974492	c	a	0.5	1	0	0
CM001072.2	4976937	t	c	0.714286	1	0	0
CM001072.2	4977773	g	a	0.428571	1	0	0
CM001072.2	4977776	g	a	0.4	1	0	0
CM001072.2	4977805	t	c	0.428571	1	0	0
CM001072.2	4977820	g	a	0.5	1	0	0
CM001072.2	4977827	g	a	0.428571	1	0	0
CM001072.2	4977868	g	a	0.5	1	0	0
CM001072.2	4978862	g	a	0.8	1	0	0
CM001072.2	4978865	c	g	0.8	1	0	0
CM001072.2	4980078	t	c	0.857143	1	0	0
CM001072.2	4980146	g	a	0	0	0.153846	0.473684
CM001072.2	4980162	t	g	0	0	0.166667	0.315789
CM001072.2	4980281	a	g	0.875	1	0	0
CM001072.2	4980851	a	g	0.4	1	0	0
CM001072.2	4980873	a	c	0.5	1	0	0
CM001072.2	4980931	c	t	0.75	1	0	0
CM001072.2	4984710	t	c	1	1	0	0
CM001072.2	4985302	t	a	0.4	1	0	0
CM001072.2	4985303	g	a	0.4	1	0	0
CM001072.2	4994512	g	a	0.666667	1	0	0
CM001072.2	4994530	c	a	0.636364	1	0	0
CM001072.2	4994547	c	t	0.714286	1	0	0
CM001072.2	4994550	a	t	0.714286	1	0	0
CM001072.2	4994663	c	t	0.769231	1	0	0
CM001072.2	4994763	c	t	0.888889	1	0	0
CM001072.2	4994963	t	c	0.727273	1	0	0
CM001072.2	4994964	g	c	0.727273	1	0	0
CM001072.2	4994985	t	c	0.769231	0.833333	0	0
CM001072.2	4995004	a	c	0.909091	1	0	0
CM001072.2	4995034	c	t	0.5	1	0	0
CM001072.2	4995073	g	a	0.555556	1	0	0
CM001072.2	4995094	t	c	0.444444	1	0	0
CM001072.2	4995095	g	a	0.4	1	0	0
CM001072.2	4995108	t	c	0.461538	1	0	0
CM001072.2	4995119	g	a	0.545455	1	0	0
CM001072.2	4995123	c	t	0.545455	1	0	0
CM001072.2	4995146	t	c	0.5	1	0	0
CM001072.2	4995156	t	c	0.571429	1	0	0
CM001072.2	4995176	c	t	0.777778	1	0	0
CM001072.2	4995223	t	c	0.6875	1	0	0
CM001072.2	4996106	g	a	0	0	0.444444	0.16
CM001072.2	4996186	c	t	0	0	0.37931	0.2
CM001072.2	4996224	g	a	0.0833333	0	0.35	0.242424
CM001072.2	4996239	c	t	0.25	0.470588	0.105263	0.0357143
CM001072.2	4996242	g	a	0.538462	0.125	0.210526	0.15625
CM001072.2	4996253	a	c	0.4	0.533333	0.105263	0.1
CM001072.2	4998820	t	c	0.375	0.818182	0.315789	0
CM001072.2	4998829	t	a	0.625	1	0.277778	0
CM001072.2	4998834	t	c	0.375	0.857143	0.277778	0
CM001072.2	5007149	a	g	0.636364	1	0	0
CM001072.2	5007218	t	a	1	1	0	0
CM001072.2	5007284	a	g	0.8	1	0	0
CM001072.2	5007837	c	g	0.666667	1	0	0
CM001072.2	5008423	t	g	0.833333	1	0	0
CM001072.2	5008675	a	g	0.666667	1	0	0
CM001072.2	5008712	a	c	0.75	1	0	0
CM001072.2	5008912	g	c	0.882353	1	0	0
CM001072.2	5008936	g	a	0.928571	1	0	0
CM001072.2	5009119	t	c	0.666667	1	0	0
CM001072.2	5009269	c	g	0.666667	1	0	0
CM001072.2	5009300	t	g	0.666667	1	0	0
CM001072.2	5009352	g	t	0.666667	1	0	0
CM001072.2	5009749	g	a	0.8	1	0	0
CM001072.2	5009929	c	t	0.75	1	0	0
CM001072.2	5009958	c	t	0.666667	1	0	0
CM001072.2	5010100	a	g	0.555556	1	0	0
CM001072.2	5010101	c	t	0.555556	1	0	0
CM001072.2	5010106	t	a	0.555556	1	0	0
CM001072.2	5010241	t	a	0.8	1	0	0
CM001072.2	5010316	g	a	1	1	0	0
CM001072.2	5010775	g	a	0.583333	1	0	0
CM001072.2	5010865	c	g	1	1	0	0
CM001072.2	5011342	a	g	0.578947	1	0	0
CM001072.2	5011506	t	g	0.294118	1	0	0
CM001072.2	5011795	g	c	0.285714	0	1	1
CM001072.2	5012086	t	a	0.5	1	0.25	0
CM001072.2	5012087	c	a	0.5	1	0.25	0
CM001072.2	5012219	a	g	0.777778	1	0	0
CM001072.2	5012799	a	g	0.916667	1	0	0
CM001072.2	5012968	c	t	0.833333	1	0	0
CM001072.2	5013121	a	c	1	1	0	0
CM001072.2	5013152	a	g	1	1	0	0
CM001072.2	5013317	a	g	0.6875	1	0	0
CM001072.2	5013384	c	t	0.2	1	0	0
CM001072.2	5014036	a	c	0.833333	1	0	0
CM001072.2	5014206	c	t	0.857143	1	0.2	0
CM001072.2	5014354	c	t	0.5	1	0	0
CM001072.2	5014538	a	g	0.375	1	0.125	0
CM001072.2	5014615	g	a	0.625	1	0	0
CM001072.2	5014705	a	t	0.5	1	0	0
CM001072.2	5014730	t	c	0.5	1	0	0
CM001072.2	5014731	a	g	0.5	1	0	0
CM001072.2	5014831	g	t	0.642857	1	0	0
CM001072.2	5014981	g	c	0.8	1	0	0
CM001072.2	5015623	g	a	0.5	1	0	0
CM001072.2	5016641	g	a	0.2	1	0	0
CM001072.2	5016644	a	t	0.2	1	0	0
CM001072.2	5016747	t	c	0.8	1	0	0
CM001072.2	5016782	g	t	0.333333	1	0	0
CM001072.2	5016796	g	a	0.166667	1	0	0
CM001072.2	5016805	g	a	0.111111	1	0	0
CM001072.2	5016814	g	a	0.4	1	0	0.238095
CM001072.2	5016830	g	a	0.181818	1	0	0
CM001072.2	5016850	c	t	0.125	0.833333	0	0
CM001072.2	5016854	a	c	0.125	1	0	0
CM001072.2	5016858	t	c	0.125	1	0	0
CM001072.2	5016858	t	g	0.25	0	0	0.35
CM001072.2	5016862	g	a	0.125	1	0	0
CM001072.2	5017248	c	t	1	1	0	0
CM001072.2	5017384	g	t	0.833333	1	0	0
CM001072.2	5017409	g	a	0.625	1	0	0
CM001072.2	5017442	a	c	0.846154	1	0	0
CM001072.2	5017456	g	a	0.857143	1	0	0
CM001072.2	5018696	g	a	0.2	1	0	0
CM001072.2	5018698	a	g	0.2	1	0	0
CM001072.2	5018700	a	g	0.2	1	0	0
CM001072.2	5018701	t	c	0.166667	1	0	0
CM001072.2	5018710	a	g	0.333333	1	0	0
CM001072.2	5018789	g	a	0.625	1	0	0
CM001072.2	5019569	a	g	0.6	1	0	0
CM001072.2	5019582	c	t	0.5	1	0	0.111111
CM001072.2	5019588	a	g	0.428571	1	0	0
CM001072.2	5020224	t	a	0.666667	1	0	0
CM001072.2	5020237	g	a	0.5	1	0	0
CM001072.2	5020253	a	g	0.4	1	0	0
CM001072.2	5020295	t	c	0.777778	1	0	0
CM001072.2	5020303	a	g	0.818182	1	0	0
CM001072.2	5020318	a	g	0.692308	1	0	0
CM001072.2	5020341	g	a	0.777778	1	0	0
CM001072.2	5020352	t	c	0.5	1	0	0
CM001072.2	5021056	c	t	0.666667	0.8	0	0
CM001072.2	5021184	t	c	0.642857	1	0	0
CM001072.2	5021209	c	a	0.647059	1	0	0
CM001072.2	5021252	a	t	0.6	1	0	0
CM001072.2	5021821	t	c	1	1	0	0
CM001072.2	5033865	c	t	0.833333	1	0	0
CM001072.2	5033871	c	t	0.833333	1	0	0
CM001072.2	5033929	t	c	0.5	1	0	0
CM001072.2	5033964	t	c	0.4	1	0	0
CM001072.2	5034428	c	a	0.375	1	0	0
CM001072.2	5034434	c	g	0.375	1	0	0
CM001072.2	5034976	t	a	0.6	1	0	0
CM001072.2	5034992	c	t	0.6	1	0	0
CM001072.2	5035013	c	t	0.833333	1	0	0
CM001072.2	5035021	t	c	0.833333	1	0	0
CM001072.2	5035092	a	g	1	1	0	0
CM001072.2	5035165	t	g	1	1	0	0
CM001072.2	5035205	c	t	1	1	0	0
CM001072.2	5035207	a	t	1	1	0	0
CM001072.2	5035969	g	t	0.666667	1	0	0
CM001072.2	5036161	t	c	1	1	0	0
CM001072.2	5036165	c	a	1	1	0	0
CM001072.2	5036676	c	t	0.888889	1	0	0
CM001072.2	5036689	g	a	0.75	1	0	0
CM001072.2	5036718	a	c	0.666667	1	0	0
CM001072.2	5036836	t	c	0.636364	1	0.166667	0
CM001072.2	5036843	c	t	0.636364	1	0.285714	0
CM001072.2	5037037	c	t	0.692308	1	0	0
CM001072.2	5037094	c	t	0.625	1	0	0
CM001072.2	5037202	a	t	0.583333	1	0	0
CM001072.2	5037208	c	g	0.583333	1	0	0
CM001072.2	5037449	a	g	0.666667	1	0	0
CM001072.2	5037587	c	g	0.166667	1	0	0
CM001072.2	5037609	a	c	0.6	1	0	0
CM001072.2	5037679	c	a	0.5	1	0	0
CM001072.2	5037691	g	c	0.5	1	0	0
CM001072.2	5037723	g	a	1	1	0.2	0
CM001072.2	5037838	c	t	0.857143	1	0	0
CM001072.2	5037844	c	a	0.857143	1	0	0
CM001072.2	5037871	t	a	0.714286	1	0	0
CM001072.2	5037990	g	t	0.714286	1	0	0
CM001072.2	5038005	a	t	0.6	1	0	0
CM001072.2	5038207	a	c	0.9	1	0.111111	0
CM001072.2	5038305	a	g	0.714286	1	0.0769231	0
CM001072.2	5038386	a	g	0.384615	1	0	0
CM001072.2	5038394	g	a	0.384615	1	0	0
CM001072.2	5038397	g	c	0.384615	1	0	0
CM001072.2	5038416	c	t	0.2	1	0	0
CM001072.2	5040124	a	c	0.666667	1	0	0
CM001072.2	5040134	t	c	0.714286	1	0	0
CM001072.2	5040137	c	g	0.714286	1	0	0
CM001072.2	5041403	t	c	1	1	0	0
CM001072.2	5041421	a	g	1	1	0	0
CM001072.2	5041424	t	g	1	1	0	0
CM001072.2	5041426	t	a	1	1	0	0
CM001072.2	5041540	c	t	0.6	1	0	0
CM001072.2	5041556	t	c	0.6	1	0	0
CM001072.2	5041564	g	a	0.636364	1	0	0
CM001072.2	5041566	a	g	0.636364	1	0	0
CM001072.2	5041615	a	g	0.777778	1	0	0
CM001072.2	5041620	c	a	0.764706	1	0	0
CM001072.2	5041629	g	a	0.733333	1	0	0
CM001072.2	5041661	a	c	0.75	1	0	0
CM001072.2	5041667	a	t	0.7	1	0	0
CM001072.2	5041668	t	c	0.7	1	0	0
CM001072.2	5041677	g	a	0.7	1	0	0
CM001072.2	5041684	a	g	0.7	1	0	0
CM001072.2	5041727	t	c	0.714286	1	0	0
CM001072.2	5041749	g	a	0.4	0.875	0	0
CM001072.2	5041771	t	c	0.4	1	0	0
CM001072.2	5041789	g	a	0.333333	1	0	0
CM001072.2	5041791	t	c	0.333333	1	0	0
CM001072.2	5041823	a	g	0.333333	1	0	0
CM001072.2	5041980	t	c	0.875	1	0.133333	0
CM001072.2	5042021	t	c	0.875	1	0.133333	0
CM001072.2	5042055	t	a	0.857143	1	0.0909091	0
CM001072.2	5042074	a	g	0.875	1	0	0
CM001072.2	5042119	t	g	0.777778	1	0	0
CM001072.2	5042166	t	g	0.714286	1	0	0
CM001072.2	5042167	g	a	0.714286	1	0	0
CM001072.2	5042183	g	a	0.75	1	0	0
CM001072.2	5042185	a	g	0.75	1	0	0
CM001072.2	5042383	g	a	0.714286	1	0	0
CM001072.2	5042404	g	a	0.555556	1	0	0
CM001072.2	5042411	g	a	0.625	1	0	0
CM001072.2	5042412	g	a	0.625	1	0	0
CM001072.2	5042423	a	g	0.571429	1	0	0
CM001072.2	5042438	c	a	0.5	1	0	0
CM001072.2	5042439	t	c	0.5	1	0	0
CM001072.2	5042481	a	c	0.666667	1	0	0
CM001072.2	5042484	g	a	0.666667	1	0	0
CM001072.2	5042509	t	g	1	1	0	0
CM001072.2	5042525	t	c	1	1	0	0
CM001072.2	5042534	g	a	1	1	0	0
CM001072.2	5042552	a	g	1	1	0	0
CM001072.2	5042889	t	c	0.75	1	0	0
CM001072.2	5042893	g	a	0.75	1	0	0
CM001072.2	5044128	g	t	0.2	1	0	0
CM001072.2	5044138	c	t	0.4	1	0	0
CM001072.2	5044146	a	c	0.4	1	0	0
CM001072.2	5045774	a	c	1	1	0.8	0
CM001072.2	5045796	t	a	1	1	0.666667	0
CM001072.2	5046606	c	t	0.545455	1	0	0
CM001072.2	5046620	a	t	0.583333	1	0	0
CM001072.2	5046628	a	t	0.538462	1	0	0
CM001072.2	5046638	g	a	0.571429	1	0	0
CM001072.2	5046709	g	a	0.714286	1	0	0
CM001072.2	5046885	g	a	0.6	1	0	0
CM001072.2	5046945	t	c	1	1	0	0
CM001072.2	5047214	t	a	1	1	0	0
CM001072.2	5047221	a	t	1	1	0	0
CM001072.2	5047239	c	t	1	1	0	0
CM001072.2	5047243	g	a	1	1	0	0
CM001072.2	5047817	a	g	0.666667	1	0	0
CM001072.2	5047837	t	a	0.714286	1	0	0
CM001072.2	5047896	t	c	0.875	1	0	0
CM001072.2	5047937	t	a	0.571429	1	0	0
CM001072.2	5047939	g	t	0.571429	1	0	0
CM001072.2	5048189	a	c	0.2	1	0	0
CM001072.2	5048217	t	a	0.4	1	0	0
CM001072.2	5048370	a	t	0.4	1	0	0
CM001072.2	5048668	g	t	0.8	1	0.222222	0
CM001072.2	5048693	a	g	0.8	1	0.142857	0
CM001072.2	5048700	a	g	0.8	1	0.2	0
CM001072.2	5048702	a	c	0.8	1	0.2	0
CM001072.2	5049283	t	c	0.75	1	0	0
CM001072.2	5049367	g	c	0.4	1	0	0
CM001072.2	5049567	g	a	0.857143	1	0	0
CM001072.2	5049582	t	c	0.888889	1	0	0
CM001072.2	5049663	a	t	0.8	1	0	0
CM001072.2	5049984	g	c	0.166667	1	0.2	0
CM001072.2	5050288	c	t	0.636364	1	0.0666667	0
CM001072.2	5050408	g	a	0.555556	0.8	0	0
CM001072.2	5050586	c	g	0.75	1	0	0
CM001072.2	5050697	t	g	0.923077	1	0	0
CM001072.2	5050703	g	a	0.9	1	0	0
CM001072.2	5050740	t	c	0.777778	1	0	0
CM001072.2	5050741	t	a	0.777778	1	0	0
CM001072.2	5050742	t	c	0.777778	1	0	0
CM001072.2	5050743	g	a	0.777778	1	0	0
CM001072.2	5050744	t	a	0.777778	1	0	0
CM001072.2	5050745	g	a	0.777778	1	0	0
CM001072.2	5050758	g	a	0.923077	1	0	0
CM001072.2	5050761	t	c	0.923077	1	0	0
CM001072.2	5050814	c	t	0.866667	1	0	0
CM001072.2	5051775	a	g	0.666667	1	0	0
CM001072.2	5051776	a	g	0.666667	1	0	0
CM001072.2	5052682	g	a	0.818182	1	0	0
CM001072.2	5052704	t	a	0.769231	1	0	0
CM001072.2	5052777	t	a	0.888889	1	0	0
CM001072.2	5052919	g	a	0.692308	0.9	0	0
CM001072.2	5053096	a	g	0.727273	1	0	0
CM001072.2	5053286	g	a	0.625	1	0.25	0
CM001072.2	5053897	g	a	0.7	1	0	0
CM001072.2	5053937	g	a	0	0	0.416667	0.444444
CM001072.2	5054026	a	g	0.8	1	0.2	0
CM001072.2	5054056	a	t	0.785714	1	0.333333	0
CM001072.2	5054057	t	c	0.785714	1	0.333333	0
CM001072.2	5054527	a	g	0.428571	1	0	0
CM001072.2	5055044	t	g	0.625	1	0	0
CM001072.2	5055074	t	g	0.714286	1	0	0
CM001072.2	5055119	g	a	0.714286	1	0	0
CM001072.2	5055127	c	a	0.714286	1	0	0
CM001072.2	5056588	t	c	0.666667	1	0	0
CM001072.2	5056606	a	g	0.666667	1	0	0
CM001072.2	5056639	a	t	0.7	1	0	0.0714286
CM001072.2	5056711	g	a	0.333333	1	0	0.0526316
CM001072.2	5056713	a	g	0.333333	1	0	0.0555556
CM001072.2	5056728	a	c	0.5	1	0	0.0588235
CM001072.2	5056745	a	g	0.8	1	0	0.0625
CM001072.2	5056777	t	g	0.833333	1	0	0
CM001072.2	5056779	t	c	0.833333	1	0	0
CM001072.2	5056929	t	c	0.866667	1	0.5	0
CM001072.2	5056946	t	c	0.909091	1	0.333333	0
CM001072.2	5057245	g	t	0.5	1	0	0
CM001072.2	5057872	g	a	0.666667	0.857143	0	0
CM001072.2	5057921	g	a	0.666667	1	0	0
CM001072.2	5057933	g	a	0.6	1	0	0
CM001072.2	5057975	g	a	0.166667	1	0.142857	0
CM001072.2	5057985	a	g	0.125	1	0.2	0
CM001072.2	5058006	c	t	0.142857	1	0.222222	0
CM001072.2	5058016	t	c	0.285714	1	0.25	0
CM001072.2	5058147	c	a	0.75	1	0	0
CM001072.2	5058631	a	g	1	1	0	0
CM001072.2	5058632	g	a	1	1	0	0
CM001072.2	5058648	a	t	1	1	0	0
CM001072.2	5058660	g	a	1	1	0	0
CM001072.2	5058675	g	a	1	1	0	0
CM001072.2	5058682	t	a	1	1	0	0
CM001072.2	5058709	t	c	0.857143	1	0	0
CM001072.2	5058817	c	a	0.714286	1	0.111111	0
CM001072.2	5059580	t	g	1	1	0	0
CM001072.2	5059595	t	g	1	1	0	0
CM001072.2	5060063	a	g	0.636364	1	0	0
CM001072.2	5060089	t	a	0.5	1	0	0
CM001072.2	5060090	g	a	0.384615	1	0	0
CM001072.2	5060126	t	c	0.538462	1	0	0
CM001072.2	5060129	a	c	0.538462	1	0	0
CM001072.2	5060150	t	g	0.777778	1	0	0
CM001072.2	5060153	t	c	0.777778	1	0	0
CM001072.2	5060612	g	c	1	1	0	0
CM001072.2	5060630	a	g	1	1	0	0
CM001072.2	5060938	t	c	0.666667	1	0	0
CM001072.2	5061961	t	c	0.571429	1	0	0
CM001072.2	5062048	c	g	1	1	0	0
CM001072.2	5062339	t	c	0.714286	1	0	0
CM001072.2	5062670	c	t	1	1	0	0
CM001072.2	5062673	t	c	1	1	0	0
CM001072.2	5062691	g	a	1	1	0.166667	0
CM001072.2	5063039	t	a	0.4	1	0	0
CM001072.2	5063162	c	a	0.357143	1	0	0
CM001072.2	5063163	a	g	0.3125	1	0	0
CM001072.2	5063226	t	a	0.6	1	0	0
CM001072.2	5063559	a	c	0.666667	1	0	0
CM001072.2	5064098	g	a	0.571429	1	0	0
CM001072.2	5064850	c	a	0.909091	1	0	0
CM001072.2	5064892	t	c	0.888889	1	0	0
CM001072.2	5064922	a	g	1	1	0	0
CM001072.2	5065261	t	a	0.625	1	0.0833333	0
CM001072.2	5065264	a	g	0.625	1	0.0833333	0
CM001072.2	5065279	t	c	0.75	1	0.0769231	0
CM001072.2	5065343	t	a	0.714286	1	0.166667	0
CM001072.2	5069246	g	t	0.428571	1	0.5	0
CM001072.2	5069327	t	c	1	1	0.142857	0
CM001072.2	5069365	c	t	0.833333	1	0.0833333	0
CM001072.2	5069380	t	c	0.833333	1	0.1	0
CM001072.2	5069389	c	t	0.833333	1	0.0769231	0
CM001072.2	5069440	c	t	0.5	1	0.0833333	0
CM001072.2	5069445	g	a	0.375	1	0.1	0
CM001072.2	5069463	t	c	0.25	1	0	0
CM001072.2	5071448	t	c	1	1	1	1
CM001072.2	5071487	c	g	0.6	1	0	0
CM001072.2	5072459	c	t	1	1	0	0
CM001072.2	5072699	t	g	1	1	0	0
CM001072.2	5072740	t	c	0.571429	1	0	0
CM001072.2	5072782	c	a	0.375	1	0	0
CM001072.2	5072794	t	g	0.444444	1	0	0
CM001072.2	5073310	a	c	0.8	1	0.428571	0
CM001072.2	5073337	t	g	0.857143	1	0.6	0
CM001072.2	5073544	c	t	0.789474	1	0	0
CM001072.2	5073551	g	a	0.764706	1	0	0
CM001072.2	5073592	a	c	0.625	1	0	0
CM001072.2	5073628	c	a	0.785714	1	0.0769231	0
CM001072.2	5073639	a	t	0.857143	1	0.0769231	0
CM001072.2	5073788	c	t	0.733333	0.952381	0	0
CM001072.2	5073943	t	c	0.692308	1	0	0
CM001072.2	5074040	t	c	0.285714	1	0	0
CM001072.2	5074175	a	c	0.6875	1	0	0
CM001072.2	5074276	t	c	0.636364	1	0	0
CM001072.2	5074285	c	t	0.636364	1	0	0
CM001072.2	5074398	g	a	0.333333	1	0	0
CM001072.2	5074399	a	t	0.333333	1	0	0
CM001072.2	5079769	t	a	0.996166	1	0.993851	0.99737
CM001072.2	5079778	a	g	0.987315	0.997076	0.982843	0.987342
CM001072.2	5079786	g	a	0.947368	0.935897	0.809524	0.946746
CM001072.2	5079791	a	g	0.865385	1	0.675	0.919118
CM001072.2	5079801	a	c	0.734694	0.979592	0.641026	0.878571
CM001072.2	5079821	t	g	0.970149	1	0.886179	0.940092
CM001072.2	5079844	t	c	0.951613	1	0.920354	0.934884
CM001072.2	5079859	a	g	0.766667	1	0.605263	0.77193
CM001072.2	5079865	a	c	0.685714	1	0.771429	0.78125
CM001072.2	5079879	t	c	0.935829	0.973684	0.936782	0.966752
CM001072.2	5079899	t	g	0.958678	0.990868	0.95664	0.975831
CM001072.2	5079947	a	g	0.993865	0.989247	0.972163	0.977809
CM001072.2	5079952	t	c	0.979167	0.996109	0.935268	0.972028
CM001072.2	5080010	t	c	0.970149	0.964706	0.933824	0.887967
CM001072.2	5080026	g	c	0.886364	0.558824	0.931818	0.875
CM001072.2	5080834	t	g	0.764706	1	0.714286	0.73913
CM001072.2	5080875	t	c	0.980519	0.971429	0.964	0.952381
CM001072.2	5080877	a	g	0.980519	0.971963	0.956175	0.880886
CM001072.2	5080894	t	g	0.967136	0.953488	0.955836	0.959811
CM001072.2	5080895	t	a	0.967136	0.960938	0.955696	0.959811
CM001072.2	5080896	g	a	0.953704	0.96124	0.955975	0.959906
CM001072.2	5080914	g	a	0.961538	1	0.921212	0.913876
CM001072.2	5080917	g	c	0.971154	1	0.940397	0.913978
CM001072.2	5080918	g	c	0.971698	1	0.934211	0.925926
CM001072.2	5080920	a	c	0.923077	0.934426	0.94	0.92228
CM001072.2	5080921	t	c	0.925234	0.934426	0.915584	0.920213
CM001072.2	5080931	g	t	0.978667	0.980392	0.978558	0.977477
CM001072.2	5080950	t	c	0.979381	0.987395	0.984544	0.980867
CM001072.2	5080984	a	g	0.861386	0.833333	0.740741	0.934579
CM001072.2	5080996	t	c	0.209302	0.538462	0	0
CM001072.2	5081019	a	g	0.333333	0.769231	0	0
CM001072.2	5081041	c	g	0.652174	1	0	0
CM001072.2	5081050	c	a	0.652174	1	0	0
CM001072.2	5081068	t	g	0.625	1	0.444444	0.217391
CM001072.2	5081070	t	c	0.608696	1	0.444444	0.25
CM001072.2	5081073	t	c	0.32	0.25	0.4	0.538462
CM001072.2	5081079	a	g	0.927885	0.923077	0.981273	0.960486
CM001072.2	5081091	a	g	0.965015	0.955801	0.992157	0.974705
CM001072.2	5081106	t	c	0.777778	0.789474	0.608696	0.666667
CM001072.2	5081130	a	g	0.985366	0.975962	0.975045	0.947137
CM001072.2	5081143	t	c	0.988889	1	0.986523	0.942857
CM001072.2	5081165	a	g	0.921053	1	0.770833	0.630137
CM001072.2	5081171	t	c	0.85	1	0.818182	0.468085
CM001072.2	5081174	t	c	0.823529	1	0.8	0.44186
CM001072.2	5081220	a	g	0.4	1	0	0
CM001072.2	5081221	t	c	0.285714	0.833333	0	0
CM001072.2	5081257	g	a	0.4	0.714286	0	0
CM001072.2	5081262	t	c	0.666667	1	0.285714	0.307692
CM001072.2	5081265	t	a	0.333333	0.714286	0	0
CM001072.2	5081278	t	c	0.125	0.0769231	0.142857	0.307692
CM001072.2	5081289	t	a	0.125	0.818182	0	0
CM001072.2	5081289	t	c	0.75	0.181818	0.538462	0.676471
CM001072.2	5081406	t	c	0.666667	0.888889	0	0
CM001072.2	5081420	g	a	0.833333	1	0.142857	0.0625
CM001072.2	5081427	c	t	0.615385	0.9	0	0
CM001072.2	5081457	t	c	0.910569	0.85	0.94	0.946524
CM001072.2	5081466	g	t	0.553333	0.450704	0.557895	0.606557
CM001072.2	5081502	t	c	0.756757	0.785714	0.685714	0.510204
CM001072.2	5081586	a	g	0.789474	0.833333	0.294118	0.575758
CM001072.2	5081588	g	c	0.210526	0.333333	0	0
CM001072.2	5081750	a	g	0.75	1	0	0
CM001072.2	5081761	t	c	0.75	1	0	0
CM001072.2	5081770	c	g	0.705882	1	0	0
CM001072.2	5081805	g	a	0.619048	1	0	0
CM001072.2	5081820	a	t	0.529412	0.666667	0	0
CM001072.2	5081833	g	a	0.315789	0.714286	0.111111	0
CM001072.2	5081852	t	c	0.2	0.714286	0.142857	0.0833333
CM001072.2	5081853	g	a	0.2	0.714286	0.142857	0
CM001072.2	5081951	c	a	0.333333	1	0	0
CM001072.2	5081954	c	t	0.333333	1	0	0
CM001072.2	5081961	c	t	0.375	1	0	0
CM001072.2	5081963	g	a	0.375	1	0	0
CM001072.2	5081975	a	g	0.375	1	0	0
CM001072.2	5081987	a	g	0.1875	0.75	0	0
CM001072.2	5082577	a	g	0.6	1	0.2	0
CM001072.2	5082607	g	a	0.6	1	0.4	0
CM001072.2	5082703	g	c	0.8	1	0.105263	0
CM001072.2	5082726	t	c	0.6	1	0.0952381	0
CM001072.2	5082752	c	t	0.4	1	0	0
CM001072.2	5082776	a	g	0.4	1	0	0
CM001072.2	5082784	t	c	0.333333	1	0	0
CM001072.2	5082789	c	t	0.142857	0.666667	0	0
CM001072.2	5082799	g	t	0.133333	0.5	0	0
CM001072.2	5082807	g	a	0.153846	0.416667	0	0
CM001072.2	5082821	a	c	0.259259	0.416667	0	0.0384615
CM001072.2	5082821	a	t	0.37037	0.416667	0.228571	0.307692
CM001072.2	5082852	g	t	0.277778	0.352941	0.152174	0.0444444
CM001072.2	5082862	t	g	0.285714	0.470588	0.394737	0.355556
CM001072.2	5082915	t	a	0	0.375	0.111111	0.0526316
CM001072.2	5082915	t	g	0.548387	0.1875	0.555556	0.403509
CM001072.2	5083150	a	g	0.5	0.6	0	0
CM001072.2	5083167	a	g	0.5	0.5	0	0.047619
CM001072.2	5083170	a	g	0.444444	0.6	0	0
CM001072.2	5083203	a	g	0.181818	0.666667	0	0
CM001072.2	5083220	g	c	0.0344828	0.352941	0	0
CM001072.2	5083253	g	a	0.2	0.8	0	0.0666667
CM001072.2	5083276	g	a	0.4	0.457143	0.482759	0.594595
CM001072.2	5084274	c	t	0.333333	0.333333	0	0
CM001072.2	5084308	t	c	0.1875	0.307692	0.0909091	0
CM001072.2	5084329	a	g	0.666667	0.714286	0	0
CM001072.2	5084332	a	g	0.666667	0.666667	0	0
CM001072.2	5084368	a	g	0.777778	1	0	0
CM001072.2	5084370	a	g	0.777778	1	0	0
CM001072.2	5084375	c	a	0.636364	0.857143	0	0
CM001072.2	5084382	c	g	0.5	0.888889	0	0
CM001072.2	5084402	t	c	0.347826	0.666667	0	0
CM001072.2	5084412	g	a	0.473684	0.714286	0	0
CM001072.2	5084455	t	c	0.375	0.5	0	0
CM001072.2	5084655	t	g	0	1	0	0
CM001072.2	5085729	a	t	0.666667	1	0	0
CM001072.2	5085851	a	t	0.2	1	0	0
CM001072.2	5085914	g	a	0.5	1	0	0
CM001072.2	5085915	a	c	0.5	1	0	0
CM001072.2	5085930	g	t	0.6	1	0	0
CM001072.2	5086878	g	a	0.818182	1	0	0
CM001072.2	5086896	g	a	0.75	1	0	0
CM001072.2	5087210	g	t	0.545455	1	0	0
CM001072.2	5088530	t	c	0	0	0.222222	0.5
CM001072.2	5088947	a	c	0.4	1	0	0
CM001072.2	5088993	t	g	0.666667	1	0	0
CM001072.2	5089004	t	g	0.75	1	0	0
CM001072.2	5089126	t	c	0.714286	1	0	0
CM001072.2	5089296	t	c	0.75	1	0	0
CM001072.2	5089304	g	a	0.692308	1	0	0
CM001072.2	5090289	c	a	0.571429	1	0	0
CM001072.2	5090292	a	g	0.571429	1	0	0
CM001072.2	5090309	c	t	0.625	1	0	0
CM001072.2	5090592	g	a	0.666667	1	0	0
CM001072.2	5090710	t	c	0.666667	1	0	0
CM001072.2	5090739	a	c	0.777778	1	0	0
CM001072.2	5090765	g	a	0.714286	1	0	0
CM001072.2	5090766	g	a	0.714286	1	0	0
CM001072.2	5090933	c	t	0.857143	1	0	0
CM001072.2	5090938	a	c	0.857143	1	0	0
CM001072.2	5090940	g	a	0.75	1	0	0
CM001072.2	5091000	c	t	0.75	1	0	0
CM001072.2	5091076	a	g	0.4	1	0	0
CM001072.2	5091112	t	c	0.5	1	0	0
CM001072.2	5091116	c	t	0.5	1	0	0
CM001072.2	5091131	g	a	0.555556	1	0	0
CM001072.2	5091696	g	t	0.642857	1	0.0666667	0
CM001072.2	5091722	g	a	0.8	1	0	0
CM001072.2	5091798	a	g	0.5	1	0	0
CM001072.2	5091924	a	g	0.777778	1	0	0
CM001072.2	5092032	a	g	0.8	1	0	0
CM001072.2	5092041	c	t	0.9	1	0.1	0
CM001072.2	5092062	t	c	0.857143	1	0.111111	0
CM001072.2	5092337	t	c	0.6	1	0	0
CM001072.2	5092346	c	t	0.888889	0.875	0	0
CM001072.2	5092360	g	a	0.888889	1	0	0
CM001072.2	5093143	t	c	1	1	0	0
CM001072.2	5093330	t	a	0.8	1	0	0
CM001072.2	5093623	t	c	0.75	1	0	0
CM001072.2	5093636	a	t	0.818182	1	0	0
CM001072.2	5093725	c	a	0.666667	1	0	0
CM001072.2	5093885	a	g	0.833333	1	0	0
CM001072.2	5094598	g	a	0.625	1	0.166667	0
CM001072.2	5094971	t	a	0.916667	1	0	0
CM001072.2	5095023	a	g	0.777778	1	0	0
CM001072.2	5095059	g	a	0.8	1	0	0
CM001072.2	5095168	a	g	0.333333	1	0	0
CM001072.2	5095229	g	c	0.833333	1	0	0
CM001072.2	5095247	c	g	1	1	0	0
CM001072.2	5095346	a	g	0.555556	1	0	0
CM001072.2	5095368	t	c	0.75	1	0	0
CM001072.2	5095585	c	a	0.615385	1	0	0
CM001072.2	5095609	g	t	0.714286	1	0	0
CM001072.2	5095657	c	a	0.6	1	0	0
CM001072.2	5095775	a	t	0.75	1	0	0
CM001072.2	5095778	a	c	0.75	1	0	0
CM001072.2	5095816	a	g	0.75	1	0	0
CM001072.2	5095819	a	c	0.75	1	0	0
CM001072.2	5095822	a	g	0.75	1	0	0
CM001072.2	5095825	a	g	0.75	1	0	0
CM001072.2	5098790	g	t	0.714286	1	0	0
CM001072.2	5098879	c	t	0.8	1	0	0
CM001072.2	5099634	c	t	0.555556	1	0	0
CM001072.2	5099789	g	c	0.428571	1	0	0
CM001072.2	5099791	g	t	0.375	1	0	0
CM001072.2	5099799	a	g	0.375	1	0	0
CM001072.2	5099831	g	a	0.333333	1	0	0
CM001072.2	5099836	a	g	0.333333	1	0	0
CM001072.2	5099842	g	t	0.333333	1	0	0
CM001072.2	5101230	a	g	0.666667	1	0.133333	0
CM001072.2	5101252	a	g	0.857143	1	0.181818	0
CM001072.2	5101258	a	g	0.875	1	0.181818	0
CM001072.2	5101272	a	g	0.8	1	0.142857	0
CM001072.2	5101298	c	g	0.8	1	0.166667	0
CM001072.2	5102268	t	a	1	1	0	0
CM001072.2	5102703	g	a	0.888889	1	0	0
CM001072.2	5102878	c	t	0.545455	1	0	0
CM001072.2	5102906	g	a	0.75	1	0	0
CM001072.2	5103469	g	a	0.625	1	0	0
CM001072.2	5103477	c	t	0.647059	1	0	0
CM001072.2	5103515	t	a	0.7	1	0	0
CM001072.2	5103547	t	c	0.6	1	0	0
CM001072.2	5103550	g	t	0.6	1	0	0
CM001072.2	5103551	g	t	0.6	1	0	0
CM001072.2	5103766	c	t	0.714286	1	0	0
CM001072.2	5103800	c	t	0.6	1	0	0
CM001072.2	5103801	a	g	0.6	1	0	0
CM001072.2	5103999	t	a	0.833333	1	0	0
CM001072.2	5104769	g	a	0.428571	1	0	0
CM001072.2	5104772	g	c	0.428571	1	0	0
CM001072.2	5104826	a	t	0.8	1	0	0
CM001072.2	5105051	t	c	0.8	1	0	0
CM001072.2	5105089	a	g	0.857143	1	0	0
CM001072.2	5105267	g	a	0.428571	1	0	0
CM001072.2	5105299	a	g	0.666667	1	0	0
CM001072.2	5105440	c	t	0.666667	1	0	0
CM001072.2	5105493	g	a	0.75	1	0	0
CM001072.2	5105568	g	a	0.857143	1	0	0
CM001072.2	5105627	a	g	0.8	1	0	0
CM001072.2	5105729	t	a	0.888889	1	0	0
CM001072.2	5106280	a	t	0.571429	1	0	0
CM001072.2	5106724	t	g	1	1	0	0
CM001072.2	5106736	g	t	1	1	0	0
CM001072.2	5106760	g	a	1	1	0	0
CM001072.2	5106790	t	g	1	1	0	0
CM001072.2	5107013	g	t	0.533333	1	0	0
CM001072.2	5107125	g	a	0.8125	1	0	0
CM001072.2	5107378	c	a	0.9	1	0.2	0
CM001072.2	5107388	g	c	0.9	1	0.2	0
CM001072.2	5107417	c	a	0.8	1	0.166667	0
CM001072.2	5107423	t	g	0.714286	1	0.166667	0
CM001072.2	5107441	c	t	0.6	1	0.2	0
CM001072.2	5107566	t	a	1	1	0	0
CM001072.2	5107620	c	t	1	1	0	0
CM001072.2	5107625	g	t	1	1	0	0
CM001072.2	5107849	g	a	0.823529	1	0	0
CM001072.2	5107918	c	a	0.833333	1	0	0
