# Supplementary material for: Identifying molecular markers suitable for Frl selection in tomato breeding
Source: Theor Appl Genet. 2018 Jul 7;131(10):2099–105. doi: 10.1007/s00122-018-3136-0 (PMC6154021; doi:10.1007/s00122-018-3136-0)
Supplement: Supplementary file 4 — Genes within the Frl interval and their putative function (XLSX 13 kb) [file 122_2018_3136_MOESM4_ESM.xlsx]

## Sheet: version_3.2
Supplementary Table 3. Genes within the Frl interval and their putative function.
Gene ID	Putative Function
Solyc09g010870.3.1	Ribonuclease II
Solyc09g010880.3.1	Rhomboid-like protein
Solyc09g010890.1.1	NAD(P)H-quinone oxidoreductase subunit 3, chloroplastic
Solyc09g010910.2.1	LOW QUALITY:Phosphatidylinositol 4-kinase alpha
Solyc09g010913.1.1	transcription regulator
Solyc09g010915.1.1	Protein phosphatase 2C-like protein
Solyc09g010917.1.1	F-box family protein
Solyc09g010920.1.1	GRAS family transcription factor
Solyc09g010930.3.1	NAD(P)-binding rossmann-fold protein
Solyc09g010940.3.1	Haloacid dehalogenase-like hydrolase
Solyc09g010950.3.1	ATP-dependent zinc metalloprotease FtsH
Solyc09g010960.3.1	WRKY transcription factor 49
Solyc09g010970.3.1	Carbonic anhydrase
Solyc09g010980.1.1	LOW QUALITY:cyclin-dependent kinase inhibitor
Solyc09g010990.3.1	Laccase
Solyc09g010993.1.1	Laccase
Solyc09g010997.1.1	Cyclin-like protein
Solyc09g011010.3.1	Photosystem II 22 kDa protein, chloroplastic
Solyc09g011020.3.1	Tetratricopeptide repeat (TPR)-like superfamily protein
Solyc09g011023.1.1	AGAMOUS-like 14
Solyc09g011027.1.1	Pathogenesis-related thaumatin family protein
Solyc09g011030.3.1	Hsp70-binding protein 1
Solyc09g011040.1.1	Eukaryotic aspartyl protease family protein
Solyc09g011045.1.1	Laccase
Solyc09g011060.2.1	Clade IV lectin receptor kinase
Solyc09g011070.1.1	clade XI lectin receptor kinase
Solyc09g011080.3.1	Ribulose bisphosphate carboxylase/oxygenase activase
Solyc09g011090.2.1	transferring glycosyl group transferase (DUF604)
Solyc09g011100.1.1	Plant self-incompatibility protein S1 family
Solyc09g011103.1.1	LOW QUALITY:Plant self-incompatibility protein S1 family
Solyc09g011107.1.1	LOW QUALITY:Plant self-incompatibility protein S1 family
Solyc09g011110.1.1	LOW QUALITY:Zinc finger, C2H2
Solyc09g011120.1.1	LOW QUALITY:Zinc finger, C2H2
Solyc09g011130.1.1	NAD(P)-binding Rossmann-fold superfamily protein ,Pfam:PF13561
Solyc09g011140.3.1	NAD(P)-binding Rossmann-fold superfamily protein ,Pfam:PF13561
Solyc09g011150.1.1	LOW QUALITY:Ycf68 protein
Solyc09g011160.3.1	Regulator of chromosome condensation (RCC1) family protein
Solyc09g011170.3.1	Prf interactor 30137
Solyc09g011190.1.1	LOW QUALITY:Legume-specific protein
Solyc09g011200.2.1	Protein kinase family protein
Solyc09g011210.3.1	RNA binding protein
Solyc09g011220.3.1	Mannose-1-phosphate guanyltransferase, putative
Solyc09g011230.3.1	CASP-like protein
Solyc09g011235.1.1	Leucine-rich repeat-containing protein
Solyc09g011240.3.1	aldo-keto reductase 4B-like
Solyc09g011250.3.1	Mitochondrial glycoprotein family protein
Solyc09g011260.2.1	Cysteine/Histidine-rich C1 domain family protein
Solyc09g011270.3.1	Cysteine/Histidine-rich C1 domain family protein
Solyc09g011280.1.1	LOW QUALITY:Invertase/pectin methylesterase inhibitor family protein
Solyc09g011290.1.1	LOW QUALITY:cell wall / vacuolar inhibitor of fructosidase 2
Solyc09g011295.1.1	LOW QUALITY:Plant invertase/pectin methylesterase inhibitor superfamily protein
Solyc09g011300.3.1	Uracil phsophoribosyltransferase
Solyc09g011305.1.1	Plant invertase/pectin methylesterase inhibitor superfamily
Solyc09g011310.3.1	PRA1 family protein
Solyc09g011320.3.1	Serine/threonine-protein kinase
Solyc09g011330.2.1	Serine/threonine-protein kinase
Solyc09g011340.3.1	reticulata-like protein, putative (DUF3411)
Solyc09g011350.2.1	MIZU-KUSSEI-like protein (Protein of unknown function, DUF617)
Solyc09g011360.3.1	Mitochondrial substrate carrier family protein
Solyc09g011370.2.1	F-box family protein
Solyc09g011380.3.1	BEL1-like homeodomain protein
Solyc09g011390.3.1	Major facilitator superfamily protein
Solyc09g011400.1.1	Peptide transporter, putative
Solyc09g011410.3.1	Plastid RNA-binding protein 1
Solyc09g011420.3.1	Ribosomal protein l7ae
Solyc09g011430.1.1	LOW QUALITY:transmembrane protein
Solyc09g011450.3.1	Proteasome inhibitor-related
Solyc09g011470.3.1	Plant/T7H20-70 protein
Solyc09g011480.3.1	Rop guanine nucleotide exchange factor, putative
Solyc09g011490.3.1	Glutathione S-transferase-like protein
Solyc09g011500.3.1	Glutathione S-transferase-like protein
Solyc09g011510.2.1	Glutathione S-transferase-like protein
Solyc09g011520.3.1	Glutathione S-transferase-like protein
Solyc09g011530.2.1	Glutathione S-transferase-like protein
Solyc09g011535.1.1	Glutathione S-transferase-like protein
Solyc09g011540.2.1	Glutathione S-transferase
Solyc09g011550.2.1	Glutathione S-transferase
Solyc09g011560.2.1	Glutathione S-transferase
Solyc09g011570.3.1	Glutathione S-transferase-like protein
Solyc09g011580.2.1	Glutathione S-transferase-like protein
Solyc09g011590.3.1	Glutathione S-transferase-like protein
Solyc09g011600.3.1	Glutathione S-transferase
Solyc09g011610.3.1	Glutathione S-transferase
Solyc09g011620.1.1	Glutathione S-transferase
Solyc09g011630.3.1	putative glutathione S-transferase T2
Solyc09g011640.4.1	Putative glutathione S-transferase T2
Solyc09g011650.3.1	Glutathione S-transferase
Solyc09g011660.3.1	Adenine nucleotide alpha hydrolases-like superfamily protein
Solyc09g011670.3.1	Adenine nucleotide alpha hydrolases-like superfamily protein
Solyc09g011675.1.1	Copper transporter, putative
Solyc09g011680.1.1	LOW QUALITY:Ethylene receptor homolog
Solyc09g011690.3.1	WAS/WASL-interacting protein family member 2, putative isoform 1
Solyc09g011700.1.1	Copper transporter, putative
Solyc09g011710.3.1	Class I heat shock protein
Solyc09g011715.1.1	DNA replication licensing factor MCM3 homolog 3
Solyc09g011720.3.1	DUF3527 domain protein
Solyc09g011730.3.1	F-box protein SKIP8
Solyc09g011740.3.1	Phosphatidylinositol:ceramide inositolphosphotransferase
Solyc09g011750.3.1	Kinase family protein
Solyc09g011760.3.1	Mitochondrial import inner membrane translocase subunit TIM10
Solyc09g011770.3.1	RING/FYVE/PHD zinc finger superfamily protein
Solyc09g011780.3.1	R2R3MYB transcription factor 1
Solyc09g011790.3.1	PAR1 protein
Solyc09g011800.3.1	PAR1 protein
Solyc09g011810.3.1	Fructose-1,6-bisphosphatase
Solyc09g011820.3.1	DNA double-strand break repair rad50 ATPase, putative isoform 1
Solyc09g011830.3.1	Transcription antitermination nusg
